# Supplementary material for: Flow similarity, stochastic branching, and quarter-power scaling in plants
Source: Plant Physiol. 2022 Aug 3;190(3):1854–65. doi: 10.1093/plphys/kiac358 (PMC9614476; doi:10.1093/plphys/kiac358)
Supplement: kiac358_Supplementary_Data [file kiac358_supplementary_data.zip]

Archive with 4 entries (4 files):
- PP2022RA00476R1_Supplemental_Notes.pdf
- PP2022RA00476R1_Supplemental_Table_1.pdf
- PP2022RA00476R1_Supplemental_Table_2_4.xlsx
- Figures_S1_S19 w legends.pdf
