# Supplementary material for: Flow similarity, stochastic branching, and quarter-power scaling in plants
Source: Plant Physiol. 2022 Aug 3;190(3):1854–65. doi: 10.1093/plphys/kiac358 (PMC9614476; doi:10.1093/plphys/kiac358)
Supplement: kiac358_Supplementary_Data [file kiac358_supplementary_data.zip › PP2022RA00476R1_Supplemental_Table_2_4.xlsx]

## Sheet: Supplemental Table 2
Table S2. SMA regression data for the 19 individual saplings from 4 species within the Eucalyptus genus. Data are grouped by relationship (first two columns) and whether the regressions were done on raw data or subtrees as described in the methods.
Y data	X data	Group	Species	Individual	n	R2	p	Slope	LowCI	UppCI	Interc	LowCI	UppCI	Ymean	Xmean
Log10 Stem Length (cm)	Log10 Stem Diameter (cm)	Raw data	E. gomphocephela	1	36	0	0.925	-1.098	-1.546	-0.78	-0.12694	-0.45365	0.19978	0.691	-0.745
Log10 Stem Length (cm)	Log10 Stem Diameter (cm)	Raw data	E. gomphocephela	2	43	0.327	0	-1.513	-1.954	-1.171	-0.03418	-0.29098	0.22261	0.845	-0.581
Log10 Stem Length (cm)	Log10 Stem Diameter (cm)	Raw data	E. gomphocephela	3	41	0.315	0	-1.687	-2.199	-1.294	-0.05673	-0.34134	0.22787	0.88	-0.555
Log10 Stem Length (cm)	Log10 Stem Diameter (cm)	Raw data	E. gomphocephela	4	33	0.114	0.055	-2.198	-3.083	-1.567	-0.72098	-1.26812	-0.17384	0.713	-0.653
Log10 Stem Length (cm)	Log10 Stem Diameter (cm)	Raw data	E. gomphocephela	5	25	0.146	0.059	-1.458	-2.15	-0.988	0.0346	-0.34982	0.41902	0.877	-0.578
Log10 Stem Length (cm)	Log10 Stem Diameter (cm)	Raw data	E. gomphocephela	6	25	0.247	0.011	-2.537	-3.658	-1.759	-0.87288	-1.54528	-0.20048	0.792	-0.656
Log10 Stem Length (cm)	Log10 Stem Diameter (cm)	Raw data	E. ceasia	1	13	0.504	0.007	1.509	0.961	2.371	1.79121	1.19431	2.38812	0.611	-0.782
Log10 Stem Length (cm)	Log10 Stem Diameter (cm)	Raw data	E. ceasia	2	17	0.582	0	1.898	1.339	2.689	2.0414	1.36545	2.71735	0.255	-0.941
Log10 Stem Length (cm)	Log10 Stem Diameter (cm)	Raw data	E. ceasia	3	56	0.218	0	1.432	1.128	1.819	1.64993	1.33617	1.96369	0.476	-0.82
Log10 Stem Length (cm)	Log10 Stem Diameter (cm)	Raw data	E. diversicolor	1	52	0.046	0.128	-1.574	-2.071	-1.197	-0.32131	-0.67474	0.03211	0.809	-0.718
Log10 Stem Length (cm)	Log10 Stem Diameter (cm)	Raw data	E. diversicolor	2	57	0.157	0.002	-2.22	-2.838	-1.736	-0.56542	-0.93965	-0.19118	0.816	-0.622
Log10 Stem Length (cm)	Log10 Stem Diameter (cm)	Raw data	E. diversicolor	3	59	0.076	0.034	-1.438	-1.851	-1.118	-0.049	-0.3116	0.2136	0.869	-0.638
Log10 Stem Length (cm)	Log10 Stem Diameter (cm)	Raw data	E. diversicolor	4	35	0.314	0	-1.249	-1.668	-0.935	0.28588	0.02875	0.54302	1.043	-0.606
Log10 Stem Length (cm)	Log10 Stem Diameter (cm)	Raw data	E. incrassata	1	43	0.001	0.849	1.333	0.977	1.818	1.73285	1.39923	2.06647	0.807	-0.695
Log10 Stem Length (cm)	Log10 Stem Diameter (cm)	Raw data	E. incrassata	2	25	0.124	0.085	-1.997	-2.96	-1.347	-0.92929	-1.63879	-0.21979	0.75	-0.841
Log10 Stem Length (cm)	Log10 Stem Diameter (cm)	Raw data	E. incrassata	3	15	0.004	0.829	-2.473	-4.36	-1.402	-1.08685	-2.27026	0.09655	0.816	-0.77
Log10 Stem Length (cm)	Log10 Stem Diameter (cm)	Subtree data	E. gomphocephela	1	36	0.941	0	1.907	1.752	2.076	2.62854	2.49869	2.75838	1.208	-0.745
Log10 Stem Length (cm)	Log10 Stem Diameter (cm)	Subtree data	E. gomphocephela	2	43	0.912	0	1.966	1.79	2.159	2.69559	2.57719	2.81398	1.553	-0.581
Log10 Stem Length (cm)	Log10 Stem Diameter (cm)	Subtree data	E. gomphocephela	3	41	0.919	0	1.986	1.812	2.178	2.69105	2.57859	2.80351	1.588	-0.555
Log10 Stem Length (cm)	Log10 Stem Diameter (cm)	Subtree data	E. gomphocephela	4	33	0.923	0	1.864	1.684	2.063	2.68948	2.55679	2.82218	1.473	-0.653
Log10 Stem Length (cm)	Log10 Stem Diameter (cm)	Subtree data	E. gomphocephela	5	25	0.959	0	1.901	1.741	2.075	2.63411	2.52783	2.74038	1.536	-0.578
Log10 Stem Length (cm)	Log10 Stem Diameter (cm)	Subtree data	E. gomphocephela	6	25	0.883	0	1.924	1.661	2.229	2.81667	2.6189	3.01443	1.554	-0.656
Log10 Stem Length (cm)	Log10 Stem Diameter (cm)	Subtree data	E. ceasia	1	13	0.951	0	2.097	1.81	2.428	2.57291	2.31423	2.8316	0.934	-0.782
Log10 Stem Length (cm)	Log10 Stem Diameter (cm)	Subtree data	E. ceasia	2	17	0.949	0	2.187	1.932	2.476	2.62966	2.35882	2.9005	0.571	-0.941
Log10 Stem Length (cm)	Log10 Stem Diameter (cm)	Subtree data	E. ceasia	3	56	0.859	0	1.918	1.732	2.125	2.43643	2.26185	2.61101	0.864	-0.82
Log10 Stem Length (cm)	Log10 Stem Diameter (cm)	Subtree data	E. diversicolor	1	52	0.836	0	1.939	1.729	2.175	2.81107	2.63766	2.98448	1.419	-0.718
Log10 Stem Length (cm)	Log10 Stem Diameter (cm)	Subtree data	E. diversicolor	2	57	0.781	0	2.155	1.9	2.445	2.84616	2.66482	3.0275	1.505	-0.622
Log10 Stem Length (cm)	Log10 Stem Diameter (cm)	Subtree data	E. diversicolor	3	59	0.86	0	2.126	1.925	2.347	2.775	2.62925	2.92075	1.419	-0.638
Log10 Stem Length (cm)	Log10 Stem Diameter (cm)	Subtree data	E. diversicolor	4	35	0.936	0	1.712	1.565	1.873	2.65041	2.54549	2.75534	1.613	-0.606
Log10 Stem Length (cm)	Log10 Stem Diameter (cm)	Subtree data	E. incrassata	1	43	0.887	0	1.93	1.736	2.145	2.6966	2.54364	2.84957	1.356	-0.695
Log10 Stem Length (cm)	Log10 Stem Diameter (cm)	Subtree data	E. incrassata	2	25	0.625	0	2.698	2.078	3.504	3.62587	3.00517	4.24657	1.357	-0.841
Log10 Stem Length (cm)	Log10 Stem Diameter (cm)	Subtree data	E. incrassata	3	15	0.786	0	2.487	1.891	3.27	3.31465	2.77221	3.85708	1.401	-0.77
Log10 Stem Surface Area (cm2)	Log10 Stem Volume (cm3)	Raw data	E. gomphocephela	1	36	0.892	0	0.6501	0.5799	0.7289	1.031	0.946	1.115	0.443	-0.904
Log10 Stem Surface Area (cm2)	Log10 Stem Volume (cm3)	Raw data	E. gomphocephela	2	43	0.651	0	0.7422	0.6166	0.8933	1.074	0.986	1.163	0.761	-0.422
Log10 Stem Surface Area (cm2)	Log10 Stem Volume (cm3)	Raw data	E. gomphocephela	3	41	0.673	0	0.799	0.6647	0.9605	1.09	1.003	1.176	0.822	-0.335
Log10 Stem Surface Area (cm2)	Log10 Stem Volume (cm3)	Raw data	E. gomphocephela	4	33	0.832	0	0.8609	0.7414	0.9998	1.158	1.037	1.279	0.558	-0.697
Log10 Stem Surface Area (cm2)	Log10 Stem Volume (cm3)	Raw data	E. gomphocephela	5	25	0.768	0	0.7184	0.5845	0.8828	1.072	0.972	1.171	0.796	-0.384
Log10 Stem Surface Area (cm2)	Log10 Stem Volume (cm3)	Raw data	E. gomphocephela	6	25	0.817	0	0.9546	0.7946	1.1468	1.23	1.083	1.376	0.633	-0.626
Log10 Stem Surface Area (cm2)	Log10 Stem Volume (cm3)	Raw data	E. ceasia	1	13	0.98	0	0.7163	0.6527	0.7862	1.084	0.988	1.18	0.327	-1.057
Log10 Stem Surface Area (cm2)	Log10 Stem Volume (cm3)	Raw data	E. ceasia	2	17	0.985	0	0.7482	0.6995	0.8003	1.107	1.002	1.213	-0.189	-1.733
Log10 Stem Surface Area (cm2)	Log10 Stem Volume (cm3)	Raw data	E. ceasia	3	56	0.958	0	0.7092	0.6707	0.7499	1.053	0.989	1.117	0.153	-1.269
Log10 Stem Surface Area (cm2)	Log10 Stem Volume (cm3)	Raw data	E. diversicolor	1	52	0.836	0	0.7394	0.6591	0.8293	1.129	1.044	1.214	0.588	-0.732
Log10 Stem Surface Area (cm2)	Log10 Stem Volume (cm3)	Raw data	E. diversicolor	2	57	0.816	0	0.8778	0.7819	0.9855	1.159	1.081	1.237	0.691	-0.534
Log10 Stem Surface Area (cm2)	Log10 Stem Volume (cm3)	Raw data	E. diversicolor	3	59	0.813	0	0.7125	0.6354	0.799	1.093	1.03	1.155	0.728	-0.512
Log10 Stem Surface Area (cm2)	Log10 Stem Volume (cm3)	Raw data	E. diversicolor	4	35	0.666	0	0.6483	0.529	0.7944	1.112	1.031	1.193	0.934	-0.274
Log10 Stem Surface Area (cm2)	Log10 Stem Volume (cm3)	Raw data	E. incrassata	1	43	0.895	0	0.6937	0.6265	0.7681	1.086	1.018	1.155	0.609	-0.687
Log10 Stem Surface Area (cm2)	Log10 Stem Volume (cm3)	Raw data	E. incrassata	2	25	0.812	0	0.8318	0.6905	1.0019	1.268	1.089	1.448	0.406	-1.037
Log10 Stem Surface Area (cm2)	Log10 Stem Volume (cm3)	Raw data	E. incrassata	3	15	0.906	0	0.8463	0.705	1.016	1.245	1.094	1.395	0.544	-0.828
Log10 Stem Surface Area (cm2)	Log10 Stem Volume (cm3)	Subtree data	E. gomphocephela	1	36	0.996	0	0.7872	0.7709	0.8039	1.31	1.292	1.328	0.824	-0.616
Log10 Stem Surface Area (cm2)	Log10 Stem Volume (cm3)	Subtree data	E. gomphocephela	2	43	0.993	0	0.8193	0.7975	0.8417	1.305	1.288	1.322	1.317	0.014
Log10 Stem Surface Area (cm2)	Log10 Stem Volume (cm3)	Subtree data	E. gomphocephela	3	41	0.992	0	0.8349	0.8115	0.8589	1.298	1.28	1.315	1.376	0.094
Log10 Stem Surface Area (cm2)	Log10 Stem Volume (cm3)	Subtree data	E. gomphocephela	4	33	0.991	0	0.81	0.7821	0.839	1.334	1.314	1.354	1.16	-0.215
Log10 Stem Surface Area (cm2)	Log10 Stem Volume (cm3)	Subtree data	E. gomphocephela	5	25	0.994	0	0.813	0.7858	0.8411	1.303	1.282	1.323	1.297	-0.007
Log10 Stem Surface Area (cm2)	Log10 Stem Volume (cm3)	Subtree data	E. gomphocephela	6	25	0.98	0	0.8287	0.7797	0.8808	1.361	1.33	1.393	1.236	-0.151
Log10 Stem Surface Area (cm2)	Log10 Stem Volume (cm3)	Subtree data	E. ceasia	1	13	0.998	0	0.769	0.746	0.7927	1.231	1.198	1.264	0.575	-0.853
Log10 Stem Surface Area (cm2)	Log10 Stem Volume (cm3)	Subtree data	E. ceasia	2	17	0.998	0	0.7721	0.7542	0.7904	1.238	1.203	1.274	0.059	-1.526
Log10 Stem Surface Area (cm2)	Log10 Stem Volume (cm3)	Subtree data	E. ceasia	3	56	0.991	0	0.7433	0.7243	0.7629	1.207	1.177	1.237	0.453	-1.014
Log10 Stem Surface Area (cm2)	Log10 Stem Volume (cm3)	Subtree data	E. diversicolor	1	52	0.991	0	0.7999	0.7783	0.822	1.35	1.33	1.37	1.054	-0.369
Log10 Stem Surface Area (cm2)	Log10 Stem Volume (cm3)	Subtree data	E. diversicolor	2	57	0.987	0	0.8412	0.8156	0.8677	1.312	1.295	1.329	1.255	-0.068
Log10 Stem Surface Area (cm2)	Log10 Stem Volume (cm3)	Subtree data	E. diversicolor	3	59	0.987	0	0.8271	0.8027	0.8522	1.303	1.283	1.323	1.163	-0.169
Log10 Stem Surface Area (cm2)	Log10 Stem Volume (cm3)	Subtree data	E. diversicolor	4	35	0.992	0	0.782	0.7584	0.8064	1.32	1.3	1.34	1.363	0.055
Log10 Stem Surface Area (cm2)	Log10 Stem Volume (cm3)	Subtree data	E. incrassata	1	43	0.992	0	0.7848	0.7636	0.8066	1.309	1.289	1.328	1.035	-0.348
Log10 Stem Surface Area (cm2)	Log10 Stem Volume (cm3)	Subtree data	E. incrassata	2	25	0.987	0	0.8777	0.8351	0.9225	1.453	1.412	1.495	0.908	-0.622
Log10 Stem Surface Area (cm2)	Log10 Stem Volume (cm3)	Subtree data	E. incrassata	3	15	0.982	0	0.8443	0.7787	0.9155	1.378	1.333	1.424	1.043	-0.397
Log10 Stem Diameter (cm)	Log10 Stem Volume (cm3)	Raw data	E. gomphocephela	1	36	0.765	0	0.4413	0.373	0.5221	-0.3461	-0.4311	-0.2611	-0.745	-0.904
Log10 Stem Diameter (cm)	Log10 Stem Volume (cm3)	Raw data	E. gomphocephela	2	43	0.456	0	0.5944	0.472	0.7486	-0.3302	-0.4202	-0.2402	-0.581	-0.422
Log10 Stem Diameter (cm)	Log10 Stem Volume (cm3)	Raw data	E. gomphocephela	3	41	0.363	0	0.572	0.4429	0.7387	-0.3633	-0.4539	-0.2727	-0.555	-0.335
Log10 Stem Diameter (cm)	Log10 Stem Volume (cm3)	Raw data	E. gomphocephela	4	33	0.27	0.002	0.4129	0.3034	0.5618	-0.3649	-0.4926	-0.2372	-0.653	-0.697
Log10 Stem Diameter (cm)	Log10 Stem Volume (cm3)	Raw data	E. gomphocephela	5	25	0.534	0	0.5066	0.379	0.6773	-0.3834	-0.4857	-0.2811	-0.578	-0.384
Log10 Stem Diameter (cm)	Log10 Stem Volume (cm3)	Raw data	E. gomphocephela	6	25	0.101	0.121	0.4306	0.2892	0.6413	-0.3868	-0.5468	-0.2269	-0.656	-0.626
Log10 Stem Diameter (cm)	Log10 Stem Volume (cm3)	Raw data	E. ceasia	1	13	0.893	0	0.3077	0.2481	0.3816	-0.4566	-0.5532	-0.3599	-0.782	-1.057
Log10 Stem Diameter (cm)	Log10 Stem Volume (cm3)	Raw data	E. ceasia	2	17	0.888	0	0.2732	0.2274	0.3282	-0.4679	-0.5739	-0.362	-0.941	-1.733
Log10 Stem Diameter (cm)	Log10 Stem Volume (cm3)	Raw data	E. ceasia	3	56	0.816	0	0.3386	0.3013	0.3805	-0.3902	-0.4545	-0.326	-0.82	-1.269
Log10 Stem Diameter (cm)	Log10 Stem Volume (cm3)	Raw data	E. diversicolor	1	52	0.539	0	0.4414	0.3644	0.5346	-0.3948	-0.4814	-0.3082	-0.718	-0.732
Log10 Stem Diameter (cm)	Log10 Stem Volume (cm3)	Raw data	E. diversicolor	2	57	0.232	0	0.4299	0.34	0.5436	-0.3927	-0.4758	-0.3097	-0.622	-0.534
Log10 Stem Diameter (cm)	Log10 Stem Volume (cm3)	Raw data	E. diversicolor	3	59	0.574	0	0.4723	0.3976	0.5612	-0.396	-0.4598	-0.3323	-0.638	-0.512
Log10 Stem Diameter (cm)	Log10 Stem Volume (cm3)	Raw data	E. diversicolor	4	35	0.612	0	0.6017	0.4835	0.7488	-0.441	-0.5225	-0.3594	-0.606	-0.274
Log10 Stem Diameter (cm)	Log10 Stem Volume (cm3)	Raw data	E. incrassata	1	43	0.701	0	0.4105	0.3457	0.4873	-0.4125	-0.4821	-0.343	-0.695	-0.687
Log10 Stem Diameter (cm)	Log10 Stem Volume (cm3)	Raw data	E. incrassata	2	25	0.325	0.003	0.4394	0.3105	0.6219	-0.3851	-0.5677	-0.2025	-0.841	-1.037
Log10 Stem Diameter (cm)	Log10 Stem Volume (cm3)	Raw data	E. incrassata	3	15	0.36	0.018	0.3243	0.2041	0.5151	-0.5012	-0.6558	-0.3467	-0.77	-0.828
Log10 Stem Diameter (cm)	Log10 Stem Volume (cm3)	Subtree data	E. gomphocephela	1	36	0.972	0	0.3326	0.3137	0.3526	-0.5398	-0.561	-0.5187	-0.745	-0.616
Log10 Stem Diameter (cm)	Log10 Stem Volume (cm3)	Subtree data	E. gomphocephela	2	43	0.972	0	0.3548	0.3365	0.374	-0.5865	-0.6008	-0.5722	-0.581	0.014
Log10 Stem Diameter (cm)	Log10 Stem Volume (cm3)	Subtree data	E. gomphocephela	3	41	0.957	0	0.3646	0.3408	0.3901	-0.5895	-0.6074	-0.5715	-0.555	0.094
Log10 Stem Diameter (cm)	Log10 Stem Volume (cm3)	Subtree data	E. gomphocephela	4	33	0.974	0	0.3751	0.3537	0.3977	-0.572	-0.5876	-0.5564	-0.653	-0.215
Log10 Stem Diameter (cm)	Log10 Stem Volume (cm3)	Subtree data	E. gomphocephela	5	25	0.978	0	0.3623	0.34	0.386	-0.5754	-0.5924	-0.5583	-0.578	-0.007
Log10 Stem Diameter (cm)	Log10 Stem Volume (cm3)	Subtree data	E. gomphocephela	6	25	0.981	0	0.3829	0.3608	0.4064	-0.5983	-0.6125	-0.5841	-0.656	-0.151
Log10 Stem Diameter (cm)	Log10 Stem Volume (cm3)	Subtree data	E. ceasia	1	13	0.979	0	0.2723	0.2475	0.2996	-0.5495	-0.5858	-0.5132	-0.782	-0.853
Log10 Stem Diameter (cm)	Log10 Stem Volume (cm3)	Subtree data	E. ceasia	2	17	0.973	0	0.2609	0.2385	0.2854	-0.5431	-0.5891	-0.4971	-0.941	-1.526
Log10 Stem Diameter (cm)	Log10 Stem Volume (cm3)	Subtree data	E. ceasia	3	56	0.951	0	0.2866	0.2698	0.3044	-0.5294	-0.5562	-0.5026	-0.82	-1.014
Log10 Stem Diameter (cm)	Log10 Stem Volume (cm3)	Subtree data	E. diversicolor	1	52	0.914	0	0.3471	0.3194	0.3771	-0.5896	-0.6162	-0.5629	-0.718	-0.369
Log10 Stem Diameter (cm)	Log10 Stem Volume (cm3)	Subtree data	E. diversicolor	2	57	0.907	0	0.3463	0.3189	0.376	-0.5985	-0.6177	-0.5794	-0.622	-0.068
Log10 Stem Diameter (cm)	Log10 Stem Volume (cm3)	Subtree data	E. diversicolor	3	59	0.954	0	0.3325	0.3142	0.3519	-0.5819	-0.5971	-0.5668	-0.638	-0.169
Log10 Stem Diameter (cm)	Log10 Stem Volume (cm3)	Subtree data	E. diversicolor	4	35	0.983	0	0.3732	0.3563	0.3909	-0.6266	-0.6412	-0.6121	-0.606	0.055
Log10 Stem Diameter (cm)	Log10 Stem Volume (cm3)	Subtree data	E. incrassata	1	43	0.949	0	0.3334	0.3104	0.3581	-0.5785	-0.6001	-0.557	-0.695	-0.348
Log10 Stem Diameter (cm)	Log10 Stem Volume (cm3)	Subtree data	E. incrassata	2	25	0.778	0	0.2965	0.2423	0.3629	-0.6564	-0.7148	-0.598	-0.841	-0.622
Log10 Stem Diameter (cm)	Log10 Stem Volume (cm3)	Subtree data	E. incrassata	3	15	0.939	0	0.3026	0.261	0.3509	-0.6495	-0.6793	-0.6197	-0.77	-0.397
Log10 Stem Length (cm)	Log10 Stem Volume (cm3)	Raw data	E. gomphocephela	1	36	0.221	0.004	0.4847	0.358	0.6561	1.129	0.95	1.308	0.691	-0.904
Log10 Stem Length (cm)	Log10 Stem Volume (cm3)	Raw data	E. gomphocephela	2	43	0.048	0.157	0.8991	0.664	1.2173	1.225	1.026	1.424	0.845	-0.422
Log10 Stem Length (cm)	Log10 Stem Volume (cm3)	Raw data	E. gomphocephela	3	41	0.104	0.04	0.965	0.7135	1.3051	1.204	1.009	1.398	0.88	-0.335
Log10 Stem Length (cm)	Log10 Stem Volume (cm3)	Raw data	E. gomphocephela	4	33	0.396	0	0.9074	0.6851	1.2019	1.346	1.095	1.597	0.713	-0.697
Log10 Stem Length (cm)	Log10 Stem Volume (cm3)	Raw data	E. gomphocephela	5	25	0.123	0.085	0.7385	0.4982	1.0948	1.16	0.937	1.384	0.877	-0.384
Log10 Stem Length (cm)	Log10 Stem Volume (cm3)	Raw data	E. gomphocephela	6	25	0.441	0	1.0924	0.7956	1.5	1.475	1.173	1.777	0.792	-0.626
Log10 Stem Length (cm)	Log10 Stem Volume (cm3)	Raw data	E. ceasia	1	13	0.812	0	0.4643	0.3496	0.6166	1.102	0.908	1.297	0.611	-1.057
Log10 Stem Length (cm)	Log10 Stem Volume (cm3)	Raw data	E. ceasia	2	17	0.875	0	0.5185	0.4275	0.629	1.153	0.941	1.365	0.255	-1.733
Log10 Stem Length (cm)	Log10 Stem Volume (cm3)	Raw data	E. ceasia	3	56	0.641	0	0.4849	0.4121	0.5706	1.091	0.961	1.221	0.476	-1.269
Log10 Stem Length (cm)	Log10 Stem Volume (cm3)	Raw data	E. diversicolor	1	52	0.256	0	0.6949	0.5452	0.8856	1.317	1.138	1.496	0.809	-0.732
Log10 Stem Length (cm)	Log10 Stem Volume (cm3)	Raw data	E. diversicolor	2	57	0.377	0	0.9543	0.7722	1.1794	1.325	1.163	1.487	0.816	-0.534
Log10 Stem Length (cm)	Log10 Stem Volume (cm3)	Raw data	E. diversicolor	3	59	0.175	0.001	0.6794	0.5352	0.8624	1.217	1.081	1.352	0.869	-0.512
Log10 Stem Length (cm)	Log10 Stem Volume (cm3)	Raw data	E. diversicolor	4	35	0.006	0.658	0.7514	0.5316	1.0622	1.249	1.047	1.45	1.043	-0.274
Log10 Stem Length (cm)	Log10 Stem Volume (cm3)	Raw data	E. incrassata	1	43	0.327	0	0.5471	0.4235	0.7067	1.183	1.038	1.328	0.807	-0.687
Log10 Stem Length (cm)	Log10 Stem Volume (cm3)	Raw data	E. incrassata	2	25	0.323	0.003	0.8774	0.6197	1.2424	1.659	1.294	2.025	0.75	-1.037
Log10 Stem Length (cm)	Log10 Stem Volume (cm3)	Raw data	E. incrassata	3	15	0.581	0.001	0.8018	0.549	1.171	1.48	1.176	1.785	0.816	-0.828
Log10 Stem Length (cm)	Log10 Stem Volume (cm3)	Subtree data	E. gomphocephela	1	36	0.972	0	0.6343	0.5982	0.6727	1.599	1.558	1.639	1.208	-0.616
Log10 Stem Length (cm)	Log10 Stem Volume (cm3)	Subtree data	E. gomphocephela	2	43	0.95	0	0.6974	0.6499	0.7483	1.543	1.505	1.58	1.553	0.014
Log10 Stem Length (cm)	Log10 Stem Volume (cm3)	Subtree data	E. gomphocephela	3	41	0.95	0	0.7242	0.6738	0.7785	1.52	1.482	1.558	1.588	0.094
Log10 Stem Length (cm)	Log10 Stem Volume (cm3)	Subtree data	E. gomphocephela	4	33	0.946	0	0.6992	0.6422	0.7613	1.623	1.581	1.665	1.473	-0.215
Log10 Stem Length (cm)	Log10 Stem Volume (cm3)	Subtree data	E. gomphocephela	5	25	0.956	0	0.6886	0.6293	0.7534	1.541	1.494	1.587	1.536	-0.007
Log10 Stem Length (cm)	Log10 Stem Volume (cm3)	Subtree data	E. gomphocephela	6	25	0.884	0	0.7368	0.6363	0.8532	1.665	1.597	1.734	1.554	-0.151
Log10 Stem Length (cm)	Log10 Stem Volume (cm3)	Subtree data	E. ceasia	1	13	0.984	0	0.5709	0.5246	0.6212	1.421	1.353	1.488	0.934	-0.853
Log10 Stem Length (cm)	Log10 Stem Volume (cm3)	Subtree data	E. ceasia	2	17	0.987	0	0.5706	0.5353	0.6082	1.442	1.37	1.513	0.571	-1.526
Log10 Stem Length (cm)	Log10 Stem Volume (cm3)	Subtree data	E. ceasia	3	56	0.953	0	0.5497	0.5181	0.5832	1.421	1.371	1.471	0.864	-1.014
Log10 Stem Length (cm)	Log10 Stem Volume (cm3)	Subtree data	E. diversicolor	1	52	0.942	0	0.6731	0.6285	0.7209	1.668	1.625	1.71	1.419	-0.369
Log10 Stem Length (cm)	Log10 Stem Volume (cm3)	Subtree data	E. diversicolor	2	57	0.926	0	0.7463	0.6933	0.8033	1.556	1.519	1.593	1.505	-0.068
Log10 Stem Length (cm)	Log10 Stem Volume (cm3)	Subtree data	E. diversicolor	3	59	0.918	0	0.7067	0.6551	0.7624	1.538	1.495	1.581	1.419	-0.169
Log10 Stem Length (cm)	Log10 Stem Volume (cm3)	Subtree data	E. diversicolor	4	35	0.935	0	0.639	0.5837	0.6995	1.578	1.529	1.627	1.613	0.055
Log10 Stem Length (cm)	Log10 Stem Volume (cm3)	Subtree data	E. incrassata	1	43	0.951	0	0.6433	0.5998	0.6899	1.58	1.54	1.621	1.356	-0.348
Log10 Stem Length (cm)	Log10 Stem Volume (cm3)	Subtree data	E. incrassata	2	25	0.938	0	0.8002	0.7191	0.8904	1.855	1.773	1.936	1.357	-0.622
Log10 Stem Length (cm)	Log10 Stem Volume (cm3)	Subtree data	E. incrassata	3	15	0.92	0	0.7525	0.6358	0.8908	1.699	1.615	1.784	1.401	-0.397
Log10 Stem Diameter (cm)	Log10 Stem Surface Area (cm2)	Raw data	E. gomphocephela	1	36	0.444	0	0.6788	0.525	0.8777	-1.0458	-1.161	-0.9306	-0.745	0.443
Log10 Stem Diameter (cm)	Log10 Stem Surface Area (cm2)	Raw data	E. gomphocephela	2	43	0.012	0.488	0.8009	0.5882	1.0904	-1.1908	-1.413	-0.9686	-0.581	0.761
Log10 Stem Diameter (cm)	Log10 Stem Surface Area (cm2)	Raw data	E. gomphocephela	3	41	0.001	0.815	0.7159	0.5208	0.9842	-1.1435	-1.3674	-0.9196	-0.555	0.822
Log10 Stem Diameter (cm)	Log10 Stem Surface Area (cm2)	Raw data	E. gomphocephela	4	33	0.015	0.491	0.4796	0.336	0.6846	-0.9202	-1.0765	-0.7639	-0.653	0.558
Log10 Stem Diameter (cm)	Log10 Stem Surface Area (cm2)	Raw data	E. gomphocephela	5	25	0.097	0.129	0.7053	0.4732	1.0512	-1.1393	-1.4064	-0.8723	-0.578	0.796
Log10 Stem Diameter (cm)	Log10 Stem Surface Area (cm2)	Raw data	E. gomphocephela	6	25	0.014	0.575	-0.4511	-0.684	-0.2975	-0.3708	-0.5506	-0.1909	-0.656	0.633
Log10 Stem Diameter (cm)	Log10 Stem Surface Area (cm2)	Raw data	E. ceasia	1	13	0.792	0	0.4295	0.3187	0.5789	-0.9222	-1.0249	-0.8195	-0.782	0.327
Log10 Stem Diameter (cm)	Log10 Stem Surface Area (cm2)	Raw data	E. ceasia	2	17	0.799	0	0.3652	0.2861	0.4662	-0.8722	-0.9552	-0.7892	-0.941	-0.189
Log10 Stem Diameter (cm)	Log10 Stem Surface Area (cm2)	Raw data	E. ceasia	3	56	0.634	0	0.4774	0.4051	0.5627	-0.8929	-0.9522	-0.8336	-0.82	0.153
Log10 Stem Diameter (cm)	Log10 Stem Surface Area (cm2)	Raw data	E. diversicolor	1	52	0.157	0.004	0.5969	0.4612	0.7726	-1.0687	-1.1977	-0.9398	-0.718	0.588
Log10 Stem Diameter (cm)	Log10 Stem Surface Area (cm2)	Raw data	E. diversicolor	2	57	0.003	0.662	0.4898	0.3752	0.6394	-0.9604	-1.0848	-0.8359	-0.622	0.691
Log10 Stem Diameter (cm)	Log10 Stem Surface Area (cm2)	Raw data	E. diversicolor	3	59	0.16	0.002	0.6629	0.5211	0.8434	-1.1205	-1.26	-0.981	-0.638	0.728
Log10 Stem Diameter (cm)	Log10 Stem Surface Area (cm2)	Raw data	E. diversicolor	4	35	0.078	0.105	0.9282	0.6647	1.296	-1.4727	-1.796	-1.1493	-0.606	0.934
Log10 Stem Diameter (cm)	Log10 Stem Surface Area (cm2)	Raw data	E. incrassata	1	43	0.379	0	0.5917	0.4626	0.7568	-1.0552	-1.173	-0.9375	-0.695	0.609
Log10 Stem Diameter (cm)	Log10 Stem Surface Area (cm2)	Raw data	E. incrassata	2	25	0.025	0.452	0.5283	0.3492	0.7993	-1.0553	-1.2057	-0.9048	-0.841	0.406
Log10 Stem Diameter (cm)	Log10 Stem Surface Area (cm2)	Raw data	E. incrassata	3	15	0.106	0.237	0.3831	0.2233	0.6574	-0.9781	-1.1401	-0.816	-0.77	0.544
Log10 Stem Diameter (cm)	Log10 Stem Surface Area (cm2)	Subtree data	E. gomphocephela	1	36	0.963	0	0.4225	0.3951	0.4518	-1.0932	-1.1239	-1.0624	-0.745	0.824
Log10 Stem Diameter (cm)	Log10 Stem Surface Area (cm2)	Subtree data	E. gomphocephela	2	43	0.957	0	0.433	0.4057	0.4622	-1.1515	-1.1927	-1.1103	-0.581	1.317
Log10 Stem Diameter (cm)	Log10 Stem Surface Area (cm2)	Subtree data	E. gomphocephela	3	41	0.95	0	0.4367	0.4062	0.4696	-1.1561	-1.2038	-1.1085	-0.555	1.376
Log10 Stem Diameter (cm)	Log10 Stem Surface Area (cm2)	Subtree data	E. gomphocephela	4	33	0.964	0	0.463	0.432	0.4962	-1.1896	-1.2308	-1.1485	-0.653	1.16
Log10 Stem Diameter (cm)	Log10 Stem Surface Area (cm2)	Subtree data	E. gomphocephela	5	25	0.979	0	0.4456	0.4186	0.4744	-1.1559	-1.1958	-1.116	-0.578	1.297
Log10 Stem Diameter (cm)	Log10 Stem Surface Area (cm2)	Subtree data	E. gomphocephela	6	25	0.967	0	0.4621	0.4272	0.4998	-1.2274	-1.2758	-1.179	-0.656	1.236
Log10 Stem Diameter (cm)	Log10 Stem Surface Area (cm2)	Subtree data	E. ceasia	1	13	0.969	0	0.3541	0.3154	0.3975	-0.9854	-1.0276	-0.9433	-0.782	0.575
Log10 Stem Diameter (cm)	Log10 Stem Surface Area (cm2)	Subtree data	E. ceasia	2	17	0.965	0	0.3379	0.3047	0.3747	-0.9615	-0.9949	-0.9281	-0.941	0.059
Log10 Stem Diameter (cm)	Log10 Stem Surface Area (cm2)	Subtree data	E. ceasia	3	56	0.918	0	0.3855	0.3565	0.4169	-0.9947	-1.0245	-0.965	-0.82	0.453
Log10 Stem Diameter (cm)	Log10 Stem Surface Area (cm2)	Subtree data	E. diversicolor	1	52	0.89	0	0.4339	0.3949	0.4768	-1.1752	-1.2265	-1.1238	-0.718	1.054
Log10 Stem Diameter (cm)	Log10 Stem Surface Area (cm2)	Subtree data	E. diversicolor	2	57	0.865	0	0.4116	0.3728	0.4545	-1.1387	-1.1949	-1.0824	-0.622	1.255
Log10 Stem Diameter (cm)	Log10 Stem Surface Area (cm2)	Subtree data	E. diversicolor	3	59	0.932	0	0.402	0.3751	0.4308	-1.1057	-1.1428	-1.0686	-0.638	1.163
Log10 Stem Diameter (cm)	Log10 Stem Surface Area (cm2)	Subtree data	E. diversicolor	4	35	0.979	0	0.4772	0.4532	0.5026	-1.2566	-1.294	-1.2193	-0.606	1.363
Log10 Stem Diameter (cm)	Log10 Stem Surface Area (cm2)	Subtree data	E. incrassata	1	43	0.93	0	0.4248	0.3909	0.4616	-1.1345	-1.1778	-1.0912	-0.695	1.035
Log10 Stem Diameter (cm)	Log10 Stem Surface Area (cm2)	Subtree data	E. incrassata	2	25	0.71	0	0.3379	0.2684	0.4253	-1.1474	-1.2354	-1.0595	-0.841	0.908
Log10 Stem Diameter (cm)	Log10 Stem Surface Area (cm2)	Subtree data	E. incrassata	3	15	0.877	0	0.3584	0.2909	0.4416	-1.1436	-1.2292	-1.0579	-0.77	1.043
Log10 Stem Length (cm)	Log10 Stem Surface Area (cm2)	Raw data	E. gomphocephela	1	36	0.539	0	0.7455	0.5897	0.9424	0.36056	0.24656	0.47455	0.691	0.443
Log10 Stem Length (cm)	Log10 Stem Surface Area (cm2)	Raw data	E. gomphocephela	2	43	0.568	0	1.2114	0.986	1.4882	-0.07665	-0.28794	0.13464	0.845	0.761
Log10 Stem Length (cm)	Log10 Stem Surface Area (cm2)	Raw data	E. gomphocephela	3	41	0.649	0	1.2077	0.998	1.4615	-0.11269	-0.32303	0.09764	0.88	0.822
Log10 Stem Length (cm)	Log10 Stem Surface Area (cm2)	Raw data	E. gomphocephela	4	33	0.796	0	1.054	0.894	1.2426	0.1254	-0.01005	0.26085	0.713	0.558
Log10 Stem Length (cm)	Log10 Stem Surface Area (cm2)	Raw data	E. gomphocephela	5	25	0.575	0	1.0281	0.7789	1.357	0.05827	-0.19993	0.31647	0.877	0.796
Log10 Stem Length (cm)	Log10 Stem Surface Area (cm2)	Raw data	E. gomphocephela	6	25	0.847	0	1.1444	0.9674	1.3538	0.06768	-0.0907	0.22605	0.792	0.633
Log10 Stem Length (cm)	Log10 Stem Surface Area (cm2)	Raw data	E. ceasia	1	13	0.909	0	0.6482	0.531	0.7912	0.39964	0.29834	0.50094	0.611	0.327
Log10 Stem Length (cm)	Log10 Stem Surface Area (cm2)	Raw data	E. ceasia	2	17	0.944	0	0.6931	0.6089	0.7889	0.3861	0.3047	0.4675	0.255	-0.189
Log10 Stem Length (cm)	Log10 Stem Surface Area (cm2)	Raw data	E. ceasia	3	56	0.822	0	0.6838	0.6095	0.7671	0.37114	0.31349	0.4288	0.476	0.153
Log10 Stem Length (cm)	Log10 Stem Surface Area (cm2)	Raw data	E. diversicolor	1	52	0.66	0	0.9399	0.797	1.1084	0.2559	0.13454	0.37726	0.809	0.588
Log10 Stem Length (cm)	Log10 Stem Surface Area (cm2)	Raw data	E. diversicolor	2	57	0.798	0	1.0872	0.9631	1.2273	0.06479	-0.04626	0.17583	0.816	0.691
Log10 Stem Length (cm)	Log10 Stem Surface Area (cm2)	Raw data	E. diversicolor	3	59	0.594	0	0.9535	0.8059	1.1282	0.1747	0.03957	0.30984	0.869	0.728
Log10 Stem Length (cm)	Log10 Stem Surface Area (cm2)	Raw data	E. diversicolor	4	35	0.409	0	1.1591	0.8856	1.517	-0.03975	-0.35705	0.27755	1.043	0.934
Log10 Stem Length (cm)	Log10 Stem Surface Area (cm2)	Raw data	E. incrassata	1	43	0.65	0	0.7887	0.6552	0.9494	0.32631	0.21123	0.44138	0.807	0.609
Log10 Stem Length (cm)	Log10 Stem Surface Area (cm2)	Raw data	E. incrassata	2	25	0.755	0	1.0549	0.8536	1.3037	0.32138	0.19027	0.45249	0.75	0.406
Log10 Stem Length (cm)	Log10 Stem Surface Area (cm2)	Raw data	E. incrassata	3	15	0.854	0	0.9474	0.7548	1.189	0.30116	0.15143	0.45089	0.816	0.544
Log10 Stem Length (cm)	Log10 Stem Surface Area (cm2)	Subtree data	E. gomphocephela	1	36	0.987	0	0.8058	0.775	0.8379	0.54346	0.5093	0.57761	1.208	0.824
Log10 Stem Length (cm)	Log10 Stem Surface Area (cm2)	Subtree data	E. gomphocephela	2	43	0.98	0	0.8512	0.8141	0.8899	0.43194	0.37674	0.48715	1.553	1.317
Log10 Stem Length (cm)	Log10 Stem Surface Area (cm2)	Subtree data	E. gomphocephela	3	41	0.981	0	0.8675	0.8294	0.9073	0.3946	0.33614	0.45305	1.588	1.376
Log10 Stem Length (cm)	Log10 Stem Surface Area (cm2)	Subtree data	E. gomphocephela	4	33	0.98	0	0.8632	0.8197	0.909	0.47168	0.4144	0.52895	1.473	1.16
Log10 Stem Length (cm)	Log10 Stem Surface Area (cm2)	Subtree data	E. gomphocephela	5	25	0.982	0	0.847	0.7997	0.8971	0.43731	0.36768	0.50695	1.536	1.297
Log10 Stem Length (cm)	Log10 Stem Surface Area (cm2)	Subtree data	E. gomphocephela	6	25	0.957	0	0.8891	0.8132	0.9722	0.45491	0.34885	0.56097	1.554	1.236
Log10 Stem Length (cm)	Log10 Stem Surface Area (cm2)	Subtree data	E. ceasia	1	13	0.993	0	0.7424	0.7015	0.7857	0.50692	0.4638	0.55004	0.934	0.575
Log10 Stem Length (cm)	Log10 Stem Surface Area (cm2)	Subtree data	E. ceasia	2	17	0.994	0	0.739	0.7083	0.7709	0.52698	0.49721	0.55675	0.571	0.059
Log10 Stem Length (cm)	Log10 Stem Surface Area (cm2)	Subtree data	E. ceasia	3	56	0.983	0	0.7395	0.7138	0.7661	0.52831	0.5027	0.55391	0.864	0.453
Log10 Stem Length (cm)	Log10 Stem Surface Area (cm2)	Subtree data	E. diversicolor	1	52	0.977	0	0.8415	0.8062	0.8784	0.53196	0.48684	0.57707	1.419	1.054
Log10 Stem Length (cm)	Log10 Stem Surface Area (cm2)	Subtree data	E. diversicolor	2	57	0.974	0	0.8871	0.8491	0.9269	0.39209	0.33872	0.44546	1.505	1.255
Log10 Stem Length (cm)	Log10 Stem Surface Area (cm2)	Subtree data	E. diversicolor	3	59	0.968	0	0.8545	0.8151	0.8957	0.42481	0.37111	0.47852	1.419	1.163
Log10 Stem Length (cm)	Log10 Stem Surface Area (cm2)	Subtree data	E. diversicolor	4	35	0.97	0	0.8171	0.7685	0.8687	0.49897	0.42319	0.57475	1.613	1.363
Log10 Stem Length (cm)	Log10 Stem Surface Area (cm2)	Subtree data	E. incrassata	1	43	0.98	0	0.8196	0.784	0.8569	0.50751	0.46291	0.5521	1.356	1.035
Log10 Stem Length (cm)	Log10 Stem Surface Area (cm2)	Subtree data	E. incrassata	2	25	0.981	0	0.9117	0.8592	0.9674	0.52959	0.46971	0.58947	1.357	0.908
Log10 Stem Length (cm)	Log10 Stem Surface Area (cm2)	Subtree data	E. incrassata	3	15	0.976	0	0.8913	0.8126	0.9776	0.47075	0.37714	0.56436	1.401	1.043

## Sheet: Supplemental Table 3
Table S3. SMA regression data for the 4 species within the Eucalyptus genus (each comprised of multiple individuals as described in the Methods). Data are grouped by relationship (first two columns) and whether the regressions were done on raw data or subtrees as described in the methods.
Y variable	X variable	Data	Species	n	R2	p	Slope	LowCI	UppCI	Interc	LowCI	UppCI	Ymean	Xmean
Log10 Stem Length (cm)	Log10 Stem Diameter (cm)	Raw	E. gomphocephela	203	0.117	0	-1.675	-1.908	-1.47	-0.2468	-0.4024	-0.0911	0.801	-0.625
Log10 Stem Length (cm)	Log10 Stem Diameter (cm)	Raw	E. ceasia	94	0.391	0	1.582	1.347	1.858	1.7901	1.5567	2.0235	0.479	-0.829
Log10 Stem Length (cm)	Log10 Stem Diameter (cm)	Raw	E. diversicolor	203	0.096	0	-1.635	-1.866	-1.433	-0.1921	-0.3504	-0.0338	0.868	-0.648
Log10 Stem Length (cm)	Log10 Stem Diameter (cm)	Raw	E. incrassata	88	0.001	0.8	-1.566	-1.937	-1.266	-0.3349	-0.6104	-0.0593	0.816	-0.735
Log10 Stem Length (cm)	Log10 Stem Diameter (cm)	Subtrees	E. gomphocephela	203	0.918	0	1.934	1.858	2.013	2.6934	2.6405	2.7462	1.484	-0.625
Log10 Stem Length (cm)	Log10 Stem Diameter (cm)	Subtrees	E. ceasia	94	0.901	0	1.978	1.853	2.111	2.471	2.3549	2.587	0.831	-0.829
Log10 Stem Length (cm)	Log10 Stem Diameter (cm)	Subtrees	E. diversicolor	203	0.835	0	1.981	1.872	2.096	2.7614	2.6822	2.8406	1.477	-0.648
Log10 Stem Length (cm)	Log10 Stem Diameter (cm)	Subtrees	E. incrassata	88	0.701	0	1.996	1.775	2.244	2.8463	2.6628	3.0299	1.38	-0.735
Log10 Stem Surface Area (cm2)	Log10 Stem Volume (cm2)	Raw	E. gomphocephela	203	0.794	0	0.7676	0.7206	0.8176	1.098	1.059	1.138	0.672	-0.555
Log10 Stem Surface Area (cm2)	Log10 Stem Volume (cm2)	Raw	E. ceasia	94	0.973	0	0.7239	0.6999	0.7487	1.076	1.035	1.118	0.147	-1.284
Log10 Stem Surface Area (cm2)	Log10 Stem Volume (cm2)	Raw	E. diversicolor	203	0.804	0	0.7567	0.7116	0.8047	1.121	1.083	1.158	0.717	-0.533
Log10 Stem Surface Area (cm2)	Log10 Stem Volume (cm2)	Raw	E. incrassata	88	0.884	0	0.7322	0.6807	0.7875	1.133	1.079	1.187	0.578	-0.758
Log10 Stem Surface Area (cm2)	Log10 Stem Volume (cm2)	Subtrees	E. gomphocephela	203	0.992	0	0.8095	0.7993	0.8198	1.318	1.31	1.326	1.204	-0.142
Log10 Stem Surface Area (cm2)	Log10 Stem Volume (cm2)	Subtrees	E. ceasia	94	0.994	0	0.7515	0.7399	0.7633	1.212	1.193	1.232	0.422	-1.051
Log10 Stem Surface Area (cm2)	Log10 Stem Volume (cm2)	Subtrees	E. diversicolor	203	0.988	0	0.81	0.7977	0.8225	1.32	1.31	1.33	1.196	-0.153
Log10 Stem Surface Area (cm2)	Log10 Stem Volume (cm2)	Subtrees	E. incrassata	88	0.98	0	0.7948	0.771	0.8193	1.34	1.318	1.361	1.033	-0.386
Log10 Stem Diameter (cm)	Log10 Stem Volume (cm2)	Raw	E. gomphocephela	203	0.451	0	0.4708	0.4247	0.5218	-0.3641	-0.4054	-0.3229	-0.625	-0.555
Log10 Stem Diameter (cm)	Log10 Stem Volume (cm2)	Raw	E. ceasia	94	0.854	0	0.3092	0.2857	0.3346	-0.4319	-0.4739	-0.39	-0.829	-1.284
Log10 Stem Diameter (cm)	Log10 Stem Volume (cm2)	Raw	E. diversicolor	203	0.479	0	0.4641	0.4199	0.513	-0.4009	-0.4398	-0.3619	-0.648	-0.533
Log10 Stem Diameter (cm)	Log10 Stem Volume (cm2)	Raw	E. incrassata	88	0.61	0	0.399	0.3491	0.456	-0.4319	-0.487	-0.3768	-0.735	-0.758
Log10 Stem Diameter (cm)	Log10 Stem Volume (cm2)	Subtrees	E. gomphocephela	203	0.964	0	0.3502	0.3411	0.3596	-0.5758	-0.5833	-0.5684	-0.625	-0.142
Log10 Stem Diameter (cm)	Log10 Stem Volume (cm2)	Subtrees	E. ceasia	94	0.964	0	0.2758	0.2652	0.2868	-0.5391	-0.5568	-0.5214	-0.829	-1.051
Log10 Stem Diameter (cm)	Log10 Stem Volume (cm2)	Subtrees	E. diversicolor	203	0.936	0	0.3463	0.3343	0.3587	-0.5954	-0.6053	-0.5855	-0.648	-0.153
Log10 Stem Diameter (cm)	Log10 Stem Volume (cm2)	Subtrees	E. incrassata	88	0.901	0	0.3322	0.3105	0.3553	-0.6062	-0.6261	-0.5862	-0.735	-0.386
Log10 Stem Length (cm)	Log10 Stem Volume (cm2)	Raw	E. gomphocephela	203	0.217	0	0.7885	0.6974	0.8914	1.238	1.153	1.324	0.801	-0.555
Log10 Stem Length (cm)	Log10 Stem Volume (cm2)	Raw	E. ceasia	94	0.767	0	0.4891	0.4427	0.5404	1.107	1.022	1.191	0.479	-1.284
Log10 Stem Length (cm)	Log10 Stem Volume (cm2)	Raw	E. diversicolor	203	0.222	0	0.759	0.6715	0.8578	1.273	1.192	1.355	0.868	-0.533
Log10 Stem Length (cm)	Log10 Stem Volume (cm2)	Raw	E. incrassata	88	0.364	0	0.6249	0.5271	0.7408	1.289	1.177	1.402	0.816	-0.758
Log10 Stem Length (cm)	Log10 Stem Volume (cm2)	Subtrees	E. gomphocephela	203	0.943	0	0.6772	0.6551	0.7002	1.58	1.561	1.598	1.484	-0.142
Log10 Stem Length (cm)	Log10 Stem Volume (cm2)	Subtrees	E. ceasia	94	0.966	0	0.5456	0.5251	0.5669	1.405	1.37	1.439	0.831	-1.051
Log10 Stem Length (cm)	Log10 Stem Volume (cm2)	Subtrees	E. diversicolor	203	0.919	0	0.6861	0.6595	0.7138	1.582	1.56	1.604	1.477	-0.153
Log10 Stem Length (cm)	Log10 Stem Volume (cm2)	Subtrees	E. incrassata	88	0.883	0	0.6629	0.616	0.7133	1.637	1.593	1.68	1.38	-0.386
Log10 Stem Diameter (cm)	Log10 Stem Surface Area (cm2)	Raw	E. gomphocephela	203	0.069	0	0.6133	0.5365	0.7011	-1.0378	-1.1104	-0.9653	-0.625	0.672
Log10 Stem Diameter (cm)	Log10 Stem Surface Area (cm2)	Raw	E. ceasia	94	0.722	0	0.4272	0.3831	0.4763	-0.8918	-0.9316	-0.852	-0.829	0.147
Log10 Stem Diameter (cm)	Log10 Stem Surface Area (cm2)	Raw	E. diversicolor	203	0.091	0	0.6133	0.5373	0.7	-1.0882	-1.162	-1.0144	-0.648	0.717
Log10 Stem Diameter (cm)	Log10 Stem Surface Area (cm2)	Raw	E. incrassata	88	0.272	0	0.545	0.4543	0.6537	-1.0496	-1.1293	-0.9698	-0.735	0.578
Log10 Stem Diameter (cm)	Log10 Stem Surface Area (cm2)	Subtrees	E. gomphocephela	203	0.955	0	0.4326	0.4201	0.4456	-1.1461	-1.1635	-1.1288	-0.625	1.204
Log10 Stem Diameter (cm)	Log10 Stem Surface Area (cm2)	Subtrees	E. ceasia	94	0.942	0	0.367	0.3492	0.3858	-0.984	-1.0031	-0.965	-0.829	0.422
Log10 Stem Diameter (cm)	Log10 Stem Surface Area (cm2)	Subtrees	E. diversicolor	203	0.909	0	0.4275	0.41	0.4458	-1.1596	-1.184	-1.1352	-0.648	1.196
Log10 Stem Diameter (cm)	Log10 Stem Surface Area (cm2)	Subtrees	E. incrassata	88	0.834	0	0.4179	0.383	0.456	-1.1661	-1.2105	-1.1217	-0.735	1.033
Log10 Stem Length (cm)	Log10 Stem Surface Area (cm2)	Raw	E. gomphocephela	203	0.668	0	1.0272	0.9481	1.1128	0.11	0.0423	0.1778	0.801	0.672
Log10 Stem Length (cm)	Log10 Stem Surface Area (cm2)	Raw	E. ceasia	94	0.889	0	0.6757	0.6306	0.7239	0.3795	0.3406	0.4184	0.479	0.147
Log10 Stem Length (cm)	Log10 Stem Surface Area (cm2)	Raw	E. diversicolor	203	0.66	0	1.003	0.925	1.0876	0.1491	0.0794	0.2189	0.868	0.717
Log10 Stem Length (cm)	Log10 Stem Surface Area (cm2)	Raw	E. incrassata	88	0.703	0	0.8535	0.7596	0.959	0.322	0.2457	0.3984	0.816	0.578
Log10 Stem Length (cm)	Log10 Stem Surface Area (cm2)	Subtrees	E. gomphocephela	203	0.977	0	0.8367	0.819	0.8547	0.4768	0.4525	0.5012	1.484	1.204
Log10 Stem Length (cm)	Log10 Stem Surface Area (cm2)	Subtrees	E. ceasia	94	0.986	0	0.726	0.7085	0.744	0.5244	0.506	0.5427	0.831	0.422
Log10 Stem Length (cm)	Log10 Stem Surface Area (cm2)	Subtrees	E. diversicolor	203	0.968	0	0.847	0.8261	0.8684	0.464	0.4353	0.4928	1.477	1.196
Log10 Stem Length (cm)	Log10 Stem Surface Area (cm2)	Subtrees	E. incrassata	88	0.956	0	0.834	0.7974	0.8723	0.5191	0.4738	0.5645	1.38	1.033

## Sheet: Supplemental Table 4
Table S4. Regression statistics for the bivariate relationships depected in Fig. 4 of the main manuscript.
Y variable	X variable	n	R2	p	Slope	LowCI	UppCI	Interc	LowCI	UppCI	Ymean	Xmean
Log Height (m)	Log Diameter (m)	1387	0.688	0	1.102	1.07	1.135	1.827	1.751	1.903	-0.681	-2.276
Log Height (m)	Log Mass (g)	1225	0.765	0	0.4347	0.423	0.4467	0.08435	0.05723	0.11146	-0.652	-1.694
Log Diameter (m)	Log Mass (g)	1290	0.905	0	0.4176	0.4107	0.4247	-1.584	-1.601	-1.567	-2.358	-1.852
